# Supplementary material for: Effects of Controlled Water Activity on Microbial Community Succession and Flavor Formation in Low-Salt Chili Mash Fermentation
Source: Foods. 2026 Jan 19;15(2):360. doi: 10.3390/foods15020360 (PMC12840632; doi:10.3390/foods15020360)
Supplement: Supplementary file 1 [file foods-15-00360-s001.zip]

Archive with 1 entries (1 files):
- foods-4090832-supplementary.pdf
